# Supplementary material for: Recognition of Aedes aegypti Mosquito Saliva Protein LTRIN by the Human Receptor LTβR for Controlling the Immune Response
Source: Biology (Basel). 2024 Jan 12;13(1):42. doi: 10.3390/biology13010042 (PMC10813304; doi:10.3390/biology13010042)
Supplement: Supplementary file 1 [file biology-13-00042-s001.zip]

Archive with 1 entries (1 files):
- biology-2779722-supplementary.pdf
